# Supplementary material for: The Self-Perpetuating Cycle of Psychological Distress and Clinical Outcomes in Head and Neck Oncology
Source: Cancers (Basel). 2026 May 6;18(9):1491. doi: 10.3390/cancers18091491 (PMC13162879; doi:10.3390/cancers18091491)
Supplement: Supplementary file 1 [file cancers-18-01491-s001.zip]

Archive with 2 entries (2 files):
- File S1. search strategy suppl.pdf
- File S2. PRISMA_2020_checklist.pdf
